# Supplementary material for: Bond Behavior of FRP Bars in Lightweight SCC under Direct Pull-Out Conditions: Experimental and Numerical Investigation
Source: Materials (Basel). 2022 May 16;15(10):3555. doi: 10.3390/ma15103555 (PMC9145959; doi:10.3390/ma15103555)
Supplement: Supplementary file 1 [file materials-15-03555-s001.zip]

Archive with 1 entries (1 files):
- materials-1702376-supplementary.pdf
